# Supplementary material for: New Thieno[3,2-d]pyrimidin-4(3H)-one Schiff Bases as Selective Antileishmanial Agents
Source: Life (Basel). 2026 Jun 10;16(6):979. doi: 10.3390/life16060979 (PMC13302256; doi:10.3390/life16060979)
Supplement: Supplementary file 1 [file life-16-00979-s001.zip]

Archive with 1 entries (1 files):
- life-4291008-supplementary.pdf
